# Supplementary material for: AKAP13 couples GPCR signaling to mTORC1 inhibition
Source: PLoS Genet. 2021 Oct 21;17(10):e1009832. doi: 10.1371/journal.pgen.1009832 (PMC8570464; doi:10.1371/journal.pgen.1009832)
Supplement: S1 Data — (XLSX) [file pgen.1009832.s005.xlsx]

## Sheet: Fig 1C
Set 1						pULK1
ug AKAP13	pULK1	ULK1	pULK1/ULK1	FC			Set1	Set2	Set3
0	8026	9643	0.832314	1			FC	FC	FC		ug Flag-AKAP13	Average	Std	SE		p-values
0.5	4024	10302	0.390604	0.469299
1	4107	9161	0.448314	0.538635		0ug	1	1	1		0ug	1	0	0
2	1709	9313	0.183507	0.220478		0.5ug	0.469299	0.747667	0.227975		0.5ug	0.481647	0.260066	0.150149	0ug Flag AKAP13 vs 0.5ug Flag AKAP13	0.026001	p<0.05
3	1226	10982	0.111637	0.134129		1ug	0.538635	0.515415	0.254759		1ug	0.43627	0.157621	0.0910027	0ug Flag AKAP13vs 1ug Flag AKAP13	0.00345273	p<0.01
Set2						2ug	0.220478	0.266444	0.334936		2ug	0.273953	0.0575974	0.0332539	0ug Flag AKAP13 vs 2ug Flag AKAP13	2.60381e-05	p<0.0001
ug AKAP13	pULK1	ULK1	pULK1/ULK1	FC		3ug	0.134129	0.0942726	0.307435		3ug	0.178612	0.11333	0.0654311	0ug Flag AKAP13 vs 3ug Flag AKAP13	0.000231708	p<0.001
0	5853	11126	0.526065	1
0.5	3840	9763	0.393322	0.747667
1	2674	9862	0.271142	0.515415
2	1295	9239	0.140167	0.266444
3	549	11070	0.0495935	0.0942726
Set3
	pULK1	ULK1	pULK1/ULK1	FC
	7432	23813	0.312098	1
	1828	25692	0.0711506	0.227975
	2050	25783	0.0795098	0.254759
	2419	23141	0.104533	0.334936
	2137	22272	0.0959501	0.307435
Set 1						pS6K
ug AKAP13	pS6K	S6K	pS6K/S6k	FC			Set1	Set2	Set3
							FC	FC	FC		ug AKAP13	Average	Std	SE		p-values
0	8622	10623	0.811635	1
0.5	8150	11901	0.684816	0.843749		0ug	1	1	1		0ug	1	0	0
1	5181	10165	0.50969	0.627979		0.5ug	0.843749	0.475997	0.212295		0.5ug	0.51068	0.317153	0.183108	0ug Flag AKAP13 vs 0.5ug Flag AKAP13	0.0556727
2	1823	10847	0.168065	0.20707		1ug	0.627979	0.358013	0.329843		1ug	0.438612	0.164601	0.0950323	0ug Flag AKAP13 vs 1ug Flag AKAP13	0.00411016	p<0.01
3	2727	9609	0.283796	0.34966		2ug	0.20707	0.493595	0.384882		2ug	0.361849	0.144645	0.0835106	0ug Flag AKAP13 vs 2ug Flag AKAP13	0.00157543	p<0.01
Set2						3ug	0.34966	0.368942	0.454845		3ug	0.391149	0.0559984	0.0323307	0ug Flag AKAP13 vs 3ug Flag AKAP13	4.68217e-05	p<0.0001
ug AKAP13	pS6K	S6K	pS6K/S6k	FC
0	7129	15398	0.462982	1
0.5	3811	17293	0.220378	0.475997
1	2996	18075	0.165754	0.358013
2	4121	18033	0.228525	0.493595
3	2746	16076	0.170814	0.368942
Set3
ug AKAP13	pS6K	S6K	pS6K/S6k	FC
0	10715	15172	0.706235	1
0.5	2362	15754	0.14993	0.212295
1	3654	15686	0.232947	0.329843
2	3965	14587	0.271817	0.384882
3	4564	14208	0.321227	0.454845
Set1						p4EBP1
ug AKAP13	p4EBP1	4EBP1	p4EBP1/4EBP1	FC			Set1	Set2	Set3
							FC	FC	FC		ug AKAP13	Average	Std	SE		p-values
0	9185	29252	0.313996	1
0.5	3675	32016	0.114786	0.365567		0ug	1	1	1		0ug	1	0	0
1	2475	29908	0.0827538	0.263551		0.5ug	0.365567	0.679397	0.630134		0.5ug	0.558366	0.168776	0.0974429	0ug Flag AKAP13 vs 0.5ug Flag AKAP13	0.0105593	p<0.05
2	1670	21012	0.0794784	0.253119		1ug	0.263551	0.593161	0.464294		1ug	0.440335	0.166106	0.0959015	0ug Flag AKAP13 vs 1ug Flag AKAP13	0.00429709	p<0.01
3	984	30905	0.0318395	0.101401		2ug	0.253119	0.458631	0.298503		2ug	0.336751	0.107963	0.0623323	0ug Flag AKAP13 vs 2ug Flag AKAP13	0.000441721	p<0.001
Set2						3ug	0.101401	0.368706	0.110003		3ug	0.19337	0.151906	0.087703	0ug Flag AKAP13 vs 3ug Flag AKAP13	0.000776313	p<0.001
ug AKAP13	p4EBP1	4EBP1	p4EBP1/4EBP1	FC
0	18541	19012	0.975226	1
0.5	11202	16907	0.662566	0.679397
1	9370	16198	0.578466	0.593161
2	8868	19827	0.447269	0.458631
3	6916	19234	0.359572	0.368706
Set4
ug AKAP13	p4EBP1	4EBP1
0	27371	46854	0.584176	1
0.5	18644	50648	0.368109	0.630134
1	14619	53899	0.27123	0.464294
2	9290	53275	0.174378	0.298503
3	3272	50917	0.0642614	0.110003

## Sheet: Fig 1E
																p-value
N =1
	HA-Raptor	pPKA Sub	pPKA Sub/HA-Raptor	Fold			N=1	N=2	N=3	N=4	Average	STD	SEM		Flag -FSK vs Flag +FSK	2.02975e-15	<0.0001
Flag -Forskolin	9018.01	0	0	0		Flag -Forskolin	0	0	0.00704133	0	0.00176033	0.00352067	0.00176033		Flag AKAP13 -FSK vs Flag AKAP13 +FSK	0.00161724	<0.01
Flag +Forskoln	8744.57	7862.8	0.899164	1		Flag +Forskoln	1	1	1	1	1	0	0		Flag AKAP8L -FSK vs Flag AKAP8L +FSK	0.00355681	<0.01
Flag-AKAP13 -Forskolin	6545.21	0	0	0		Flag-AKAP13 -Forskolin	0	0	0.186899	0	0.0467247	0.0934494	0.0467247		Flag -FSK vs Flag AKAP13 -FSK	0.373365	not significant
Flag-AKAP13 +Forskolin	8150.89	15221.4	1.86745	2.07688		Flag-AKAP13 +Forskolin	2.07688	2.97227	1.23217	1.82446	2.02645	0.723144	0.361572		Flag +FSK vs Flag AKAP8L -FSK	4.80778e-11	<0.0001
Flag-AKAP8L -Forskolin	5967.58	0	0	0		Flag-AKAP8L -Forskolin	0	0	0.0374555	0	0.00936389	0.0187278	0.00936389		Flag +FSK vs Flag AKAP13 +FSK	0.0296119	<0.05
Flag-AKAP13 +Forskolin	5545.32	8899.27	1.60483	1.7848		Flag-AKAP13 +Forskolin	1.7848	0.849606	0.801916	0.923867	1.09005	0.465878	0.232939		Flag +FSK vs Flag AKAP8L +FSK	0.712414	not significant
N =2
	HA-Raptor	pPKA Sub	pPKA Sub/HA-Raptor	Fold
Flag -Forskolin	18674.1	0	0	0
Flag +Forskoln	16436.2	4772.39	0.290359	1
Flag-AKAP13 -Forskolin	6095.4	0	0	0
Flag-AKAP13 +Forskolin	8154.93	7037.91	0.863025	2.97227
Flag-AKAP8L -Forskolin	11589.3	0	0	0
Flag-AKAP13 +Forskolin	17281.2	4263.1	0.24669	0.849606
N =3
	HA-Raptor	pPKA Sub	pPKA Sub/HA-Raptor	Fold
Flag -Forskolin	9767.61	50.657	0.00518622	0.00704133
Flag +Forskoln	11751	8655.05	0.73654	1
Flag-AKAP13 -Forskolin	7465.2	1027.65	0.137658	0.186899
Flag-AKAP13 +Forskolin	11836.2	10741.9	0.907541	1.23217
Flag-AKAP8L -Forskolin	14957	412.627	0.0275875	0.0374555
Flag-AKAP13 +Forskolin	14040.9	8293.15	0.590643	0.801916
N =4
	HA-Raptor	pPKA Sub	pPKA Sub/HA-Raptor	Fold
Flag -Forskolin	13128.2	0	0	0
Flag +Forskoln	7192.82	13413.7	1.86487	1
Flag-AKAP13 -Forskolin	3954.25	0	0	0
Flag-AKAP13 +Forskolin	3089.93	10513.1	3.40238	1.82446
Flag-AKAP8L -Forskolin	3228.3	0	0	0
Flag-AKAP13 +Forskolin	7170.29	12353.6	1.72289	0.923867

## Sheet: Fig 3A,C
AKAP13 Raptor %Pixels with FRET
AKAP13 + Control	AKAP13 + Raptor (NC)	AKAP13 + Raptor (-AA)
10	11	40
11	2	35
4	16	42
10	4	38
1	1	27
6	6	55
5	5	25
10	10	33
9	9	30
5	5	43
5	12	21
6.90909	7.36364	35.3636	Average
AKAP13 + Control- vs AKAP13 + Raptor (NC)	0.791772	no significance
AKAP13 + Control vs AKAP13 + Raptor (-AA)	1.14113e-08	<0.0001
AKAP13 + Raptor (NC) vs AKAP13 + Raptor (-AA)	3.2876e-08	<0.0001
AKAP13 Raptor FRET efficiency
AKAP13 + Control	AKAP13 + Raptor (NC)	AKAP13 + Raptor (-AA)
10	15	40
4	14	30
5	17	40
3	9	20
8	9	15
6	10	25
5	10	17
4	11	22
9	14	25
10	10	30
6	10	30
6.36364	11.7273	26.7273	Average
AKAP13 + Control- vs AKAP13 + Raptor (NC)	0.000115201	<0.001
AKAP13 + Control vs AKAP13 + Raptor (-AA)	1.77266e-07	<0.0001
AKAP13 + Raptor (NC) vs AKAP13 + Raptor (-AA)	1.4615e-05	<0.0001

## Sheet: Fig 3F
	Flag -AA		Flag +AA		Flag AKAP13 -AA		Flag AKAP13 +AA		Flag AKAP13 (trunc 1387-2190) -AA		Flag AKAP13 (trunc 1387-2190) +AA
	ColocSignalBased		ColocSignalBased		ColocSignalBased		ColocSignalBased		ColocSignalBased		ColocSignalBased
Picture 1	22.66		32.02		18.42		29.45		24.56		30.58
Picture 2	17.97		49.24		10.41		15.53		28.87		28.62
Picture 3	23.85		37.02		19.88		21.86		18.52		38.11
Picture 4	14.78		41.4		17.96		24.16		24.32		35.4
Picture 5	14.8		41.45		11.8		40.81		17.58		36.78
Picture 6	22.66		36.89		14.09		22.92		11.26		44.78
Picture 7	27.56		29.34		24.59		34.95		15.3		34.25
Picture 8	24.25		38.93		16.71		29.89		17.62		26.83
Picture 9	23.95		49.39		12.99		36.31		20.3		30.71
Picture 10	19.67		34.19		22.73		19.5		18.29		45.93
Picture 11	18.49		49.1		24.86		34.85		30.26		44.16
Picture 12	21.68		44.03		20.86		39.43		35.72		33.99
Picture 13	22.25		48.02		25.69		38.02		31		38.14
Picture 14	16.98		34.53		27.34		32.34		29.51		29.3
Picture 15	30.07		43.12		28.01		36.02		34.37		41.33
Picture 16	31.99		31.49		24.84		39.05		29.3		33.35
Picture 17	31.87		37.3		21.6		35.32		13.19		45.33
Picture 18	35.04		52.79		32.39		39.63		18.88		44.09
Picture 19	30.29		34.01		25.02		32.56		31.31		35.5
Picture 20	32.32		41.95		11.32		22.06		25.28		34.72
Average	24.1565		40.3105		20.5755		31.233		23.772		36.595
	TTEST
Flag -AA vs. Flag +AA	1.86668e-09	<0.0001
Flag -AA vs. Flag-AKAP13 -AA	0.0755241	not significant
Flag -AA vs. Flag-AKAP13 ∆1387-2190 -AA	0.857991	not significant
Flag +AA vs. Flag-AKAP13 +AA	0.000325369	<0.001
Flag +AA vs. Flag-AKAP13 ∆1387-2190 +AA	0.0758995	not significant
Flag-AKAP13 -AA vs. Flag-AKAP13 +AA	2.25096e-05	<0.0001
Flag-AKAP13 ∆1387-2190 -AA vs. Flag-AKAP13 ∆1387-2190 +AA	4.46376e-07	<0.0001

## Sheet: Fig 4B
X10^5
	WT (-Torin)	WT (+Torin)	AKAP13 KO (-Torin)	AKAP13 KO +Flag-AKAP13 (-Torin)	AKAP13 KO (+Torin)	AKAP13 KO +Flag-AKAP13 (+Torin)
	8.28	5.83	10.01	3.7	3.87	3
	7.45	5.5	10.08	3.98	4.08	2.12
	7.62	3.59	12.1	4.08	5.92	2.72
Average	7.78333	4.97333	10.73	3.92	4.62333	2.61333
WT (-Torin) vs WT (+Torin)	0.0193746	<0.05
WT (-Torin) vs AKAP13 KO (-Torin)	0.0156886	<0.05
WT (-Torin) vs AKAP13 KO + Flag-AKAP13 (-Torin)	0.000154389	<0.001
AKAP13 KO (-Torin) vs AKAP13 KO (+Torin)	0.00295721	<0.01
AKAP13 KO + Flag-AKAP13 (-Torin) vs AKAP13 KO + Flag-AKAP13 (+Torin)	0.00994961	<0.01
WT (+Torin) vs AKAP13 KO (+Torin)	0.732486	not significant
WT (+Torin) vs AKAP13 KO + Flag-AKAP13 (+Torin)	0.033914	<0.05
AKAP13 KO (-Torin) vs AKAP13 KO +Flag-AKAP13 (-Torin)	0.000606926	<0.001

## Sheet: Fig 4C
	WT (-Torin1)	WT (+Torin)	AKAP13 KO (-Torin)	AKAP13 KO (+Torin)	AKAP13 KO +Flag AKAP13 (-Torin)	AKAP13 KO + Flag AKAP13 (+Torin)
Mean	16.54	15.78	16.98	15.51	16.44	15.38
	16.68	15.68	16.99	15.53	16.49	15.66
	16.55	15.77	17.04	15.64	16.48	15.59
Average	16.59	15.7433	17.0033	15.56	16.47	15.5433
WT (-Torin) vs WT (+Torin)	0.000105225	<0.001
WT (-Torin) vs AKAP13 KO (-Torin)	0.00106178	<0.01
WT (-Torin) vs AKAP13 KO + Flag-AKAP13 (-Torin)	0.0653217	not significant
AKAP13 KO (-Torin) vs AKAP13 KO (+Torin)	5.37398e-06	<0.0001
AKAP13 KO + Flag-AKAP13 (-Torin) vs AKAP13 KO + Flag-AKAP13 (+Torin)	0.000411308	<0.001
WT (+Torin) vs AKAP13 KO (+Torin)	0.0234781	<0.05
WT (+Torin) vs AKAP13 KO + Flag-AKAP13 (+Torin)	0.0902355	not significant
AKAP13 KO (-Torin) vs AKAP13 KO +Flag-AKAP13 (-Torin)	2.44242e-05	<0.0001

## Sheet: Fig 4F
	PATIENT_ID	SEX	AJCC_PATHOLOGIC_TUMOR_STAGE	VITAL_STATUS	OS_STATUS	OS_MONTHS	AKAP13	AKAP13_01
1	TCGA-05-4244	1	Stage IV	Alive	0	0	4677.2	1
2	TCGA-05-4249	1	Stage IB	Alive	0	50.03	3386.02	0
3	TCGA-05-4250	0	Stage IIIA	Dead	1	3.98	2119.21	0
4	TCGA-05-4382	1	Stage IB	Alive	0	19.94	2805.36	0
5	TCGA-05-4384	1	Stage IIIA	Alive	0	13.99	7064.14	1
6	TCGA-05-4389	1	Stage IA	Alive	0	44.97	2403.69	0
7	TCGA-05-4390	0	Stage IB	Alive	0	36.99	3101.39	0
8	TCGA-05-4395	1	Stage IIIB	Dead	1	0	1746.2	0
9	TCGA-05-4396	1	Stage IIIB	Dead	1	9.95	4868.08	1
10	TCGA-05-4397	1	Stage IIB	Dead	1	24.01	2006.63	0
11	TCGA-05-4398	0	Stage IIIB	Alive	0	47.01	1770.99	0
12	TCGA-05-4402	0	Stage IV	Dead	1	8.02	2351.89	0
13	TCGA-05-4403	1	Stage IB	Alive	0	18.99	6922.99	1
14	TCGA-05-4405	0	Stage IB	Alive	0	20.04	5454.78	1
15	TCGA-05-4410	1	Stage IB	Alive	0	0	4059.63	1
16	TCGA-05-4415	1	Stage IIIB	Dead	1	2.99	4605.78	1
17	TCGA-05-4417	0	Stage IB	Alive	0	14.95	4081.67	1
18	TCGA-05-4418	1	Stage IIIA	Dead	1	9	1835.31	0
19	TCGA-05-4420	1	Stage IB	Alive	0	29.96	1460.69	0
20	TCGA-05-4422	1	Stage IB	Alive	0	11.99	4340.64	1
21	TCGA-05-4424	1	Stage IIB	Alive	0	29.99	4710.2	1
22	TCGA-05-4425	0	Stage IV	Alive	0	21.98	3361.5	0
23	TCGA-05-4426	1	Stage IB	Alive	0	25.99	2395.55	0
24	TCGA-05-4427	0	Stage IIB	Alive	0	25.99	3937.94	1
25	TCGA-05-4430	0	Stage IB	Alive	0	25	2806.38	0
26	TCGA-05-4432	1	Stage IIB	Alive	0	25	2244.88	0
27	TCGA-05-4433	1	Stage IB	Alive	0	23.98	9748.76	1
28	TCGA-05-4434	0	Stage IV	Dead	1	15.01	3625.37	1
29	TCGA-05-5420	1	Stage IIIA	Alive	0	15.01	1099.98	0
30	TCGA-05-5423	1	Stage IIB	Alive	0	4.96	1758.97	0
31	TCGA-05-5425	1	Stage IIB	Alive	0	28.98	3931.56	1
32	TCGA-05-5428	1	Stage IIA	Alive	0	22.01	470.024	0
33	TCGA-05-5429	1	Stage IIIA	Dead	1	9.03	2426.91	0
34	TCGA-05-5715	0	Stage IB	Alive	0	2.04	4633.22	1
35	TCGA-35-3615	1	Stage IB	Alive	0	0.46	3810.27	1
36	TCGA-35-4122	1	Stage IA	Alive	0	7.39	541.206	0
37	TCGA-35-4123	1	Stage IA	Alive	0	5.98	791.713	0
38	TCGA-35-5375	1	Stage IIIA	Alive	0	8.67	371.809	0
39	TCGA-38-4625	0	Stage IB	Alive	0	97.67	1374.82	0
40	TCGA-38-4626	0	[Discrepancy]	Alive	0	120.7	10319.3	1
41	TCGA-38-4627	0	Stage IIA	Dead	1	37.68	2892.01	0
42	TCGA-38-4628	0	Stage IIB	Dead	1	49.01	846.713	0
43	TCGA-38-4629	1	Stage IIB	Dead	1	28.38	1720.37	0
44	TCGA-38-4630	0	Stage IB	Dead	1	35.25	1381.34	0
45	TCGA-38-4631	0	Stage IB	Dead	1	11.63	769.848	0
46	TCGA-38-4632	1	Stage IV	Dead	1	44.58	1377.94	0
47	TCGA-38-6178	0	Stage IIIA	Alive	0	14.72	5146.65	1
48	TCGA-38-7271	0	Stage IA	Dead	1	26.28	6768.41	1
49	TCGA-38-A44F	1	Stage IB	Alive	0	4.37	3484.02	0
50	TCGA-44-2655	0	Stage IA	Alive	0	43.5	3430.27	0
51	TCGA-44-2656	1	Stage IB	Alive	0	46.94	3866.15	1
52	TCGA-44-2657	0	Stage IB	Alive	0	44.38	3259.06	0
53	TCGA-44-2659	0	Stage IIB	Alive	0	44.91	3539.72	0
54	TCGA-44-2661	0	Stage IA	Alive	0	38.07	2765.13	0
55	TCGA-44-2662	1	Stage IB	Alive	0	42.05	2524.1	0
56	TCGA-44-2665	0	Stage IIB	Alive	0	42.74	3088.71	0
57	TCGA-44-2666	1	Stage IB	Dead	1	3.19	5212.39	1
58	TCGA-44-2668	1	Stage IB	Dead	1	25	3152.23	0
59	TCGA-44-3396	0	Stage IIIA	Alive	0	37.12	2779.59	0
60	TCGA-44-3398	0	Stage IA	Alive	0	38.21	1301.93	0
61	TCGA-44-3918	0	Stage IA	Alive	0	34.03	1211.29	0
62	TCGA-44-3919	0	Stage IA	Dead	1	33.71	3290.73	0
63	TCGA-44-4112	0	Stage IB	Dead	1	26.54	1301.61	0
64	TCGA-44-5643	1	Stage IIIA	Alive	0	33.28	3068.17	0
65	TCGA-44-5644	0	Stage IB	Alive	0	28.35	2481.8	0
66	TCGA-44-5645	0	Stage IA	Alive	0	27.99	3744.69	1
67	TCGA-44-6145	0	Stage IA	Alive	0	19.55	4334.81	1
68	TCGA-44-6146	1	Stage IIB	Alive	0	23.92	13098.8	1
69	TCGA-44-6147	0	Stage IA	Alive	0	27.76	5051.91	1
70	TCGA-44-6148	1	Stage IA	Alive	0	23.13	5516.54	1
71	TCGA-44-6774	0	Stage IIIA	Alive	0	21.62	4673.79	1
72	TCGA-44-6775	0	Stage IB	Alive	0	23.16	3927.31	1
73	TCGA-44-6776	0	Stage IA	Alive	0	85.94	9869.25	1
74	TCGA-44-6777	0	Stage IB	Dead	1	32.42	4566.54	1
75	TCGA-44-6778	1	Stage IA	Alive	0	61.24	6645.94	1
76	TCGA-44-6779	0	Stage IIB	Dead	1	16.43	3631	1
77	TCGA-44-7659	1	Stage IA	Alive	0	22.7	6789.99	1
78	TCGA-44-7660	1	Stage IB	Alive	0	19.45	1912.31	0
79	TCGA-44-7661	0	Stage IB	Dead	1	18.3	3822.61	1
80	TCGA-44-7662	1	Stage IB	Alive	0	7.16	2883.61	0
81	TCGA-44-7667	0	Stage IIB	Alive	0	36.04	1389.68	0
82	TCGA-44-7669	1	Stage IIA	Dead	1	18.86	4303.1	1
83	TCGA-44-7670	0	Stage IIA	Alive	0	28.98	2806.4	0
84	TCGA-44-7671	1	Stage IB	Alive	0	29.2	7946.12	1
85	TCGA-44-7672	0	Stage IA	Alive	0	23.62	3654.43	1
86	TCGA-44-8117	0	Stage IB	Alive	0	12.65	3488.08	0
87	TCGA-44-8119	1	Stage IIB	Alive	0	9.36	3237.19	0
88	TCGA-44-8120	1	Stage IB	Alive	0	8.54	5719.84	1
89	TCGA-44-A479	0	Stage IB	Alive	0	15.97	3945.52	1
90	TCGA-44-A47A	0	Stage IB	Alive	0	15.31	3404.81	0
91	TCGA-44-A47B	1	Stage IB	Alive	0	9.43	3782.36	1
92	TCGA-44-A47G	0	Stage IA	Alive	0	11.53	5928.08	1
93	TCGA-44-A4SS	1	Stage IA	Alive	0	13.63	3830.39	1
94	TCGA-44-A4SU	0	Stage IA	Dead	1	13.44	3563.33	0
95	TCGA-49-4486	1	Stage IA	Dead	1	76.15	4421.45	1
96	TCGA-49-4487	0	Stage IA	Dead	1	28.09	3263.69	0
97	TCGA-49-4488	0	Stage IA	Dead	1	28.55	810.86	0
98	TCGA-49-4490	0	Stage IIIA	Dead	1	12.65	2564.82	0
99	TCGA-49-4494	1	Stage IIIA	Dead	1	35.51	1160.5	0
100	TCGA-49-4501	0	Stage IB	Dead	1	46.68	3435.14	0
101	TCGA-49-4505	0	Stage IIB	Dead	1	14.06	3321.92	0
102	TCGA-49-4506	0	Stage IIB	Dead	1	32.82	1609.79	0
103	TCGA-49-4507	0	Stage IIIA	Dead	1	8.8	1368.04	0
104	TCGA-49-4510	0	Stage IIB	Dead	1	29.43	2211.37	0
105	TCGA-49-4512	0	Stage IIIA	Dead	1	29.73	3894.7	1
106	TCGA-49-4514	0	Stage IA	Alive	0	55.85	1173.67	0
107	TCGA-49-6742	1	Stage IIA	Dead	1	16.03	5414.62	1
108	TCGA-49-6743	0	Stage IIIA	Alive	0	53.25	3543.68	0
109	TCGA-49-6744	0	Stage IIA	Alive	0	55.29	5546.33	1
110	TCGA-49-6745	1	Stage IIIA	Alive	0	17.15	4615.72	1
111	TCGA-49-6761	0	Stage IIIA	Alive	0	11.63	2239.41	0
112	TCGA-49-6767	0	Stage IIB	Alive	0	22.24	1523.67	0
113	TCGA-49-AAQV	0	Stage II	Dead	1	22.24	3450.2	0
114	TCGA-49-AAR0	1	Stage IA	Alive	0	156.54	4238.97	1
115	TCGA-49-AAR2	1	Stage IB	Alive	0	73.06	4807.89	1
116	TCGA-49-AAR3	1	Stage IIB	Alive	0	62.19	2397.21	0
117	TCGA-49-AAR4	1	Stage IIIA	Dead	1	28.88	3252.84	0
118	TCGA-49-AAR9	1	Stage IIB	Dead	1	8.54	2458.01	0
119	TCGA-49-AARE	0	Stage IA	Dead	1	40.37	2859.35	0
120	TCGA-49-AARN	0	Stage IA	Dead	1	37.29	2820.15	0
121	TCGA-49-AARO	0	Stage IA	Alive	0	123.49	2733.93	0
122	TCGA-49-AARQ	0	Stage I	Alive	0	221.16	2201.12	0
123	TCGA-49-AARR	1	Stage IA	Alive	0	163.99	5199.13	1
124	TCGA-4B-A93V	0	Stage IA	Dead	1	9.86	1621.31	0
125	TCGA-50-5044	0	Stage IIIB	Dead	1	20.5	3344.93	0
126	TCGA-50-5045	0	[Discrepancy]	Dead	1	71.42	1761.84	0
127	TCGA-50-5049	1	Stage IA	Alive	0	101.64	2525.67	0
128	TCGA-50-5051	0	Stage IIIA	Dead	1	15.7	1862.12	0
129	TCGA-50-5055	0	Stage IIA	Dead	1	60.12	2978.41	0
130	TCGA-50-5068	0	Stage IIB	Dead	1	49.24	737.075	0
131	TCGA-50-5072	1	Stage IIIA	Dead	1	8.21	4843.88	1
132	TCGA-50-5930	1	Stage IIIA	Dead	1	9.26	6403.87	1
133	TCGA-50-5931	0	Stage IB	Dead	1	14.26	2229.17	0
134	TCGA-50-5932	1	Stage IIB	Dead	1	40.57	9019.53	1
135	TCGA-50-5933	1	Stage IIIB	Dead	1	78.61	3160.06	0
136	TCGA-50-5935	0	Stage IA	Dead	1	21.45	3117.62	0
137	TCGA-50-5936	1	Stage IIIA	Dead	1	8.44	4990.5	1
138	TCGA-50-5939	1	Stage IB	Dead	1	15.11	3604.58	0
139	TCGA-50-5941	0	Stage IIIA	Alive	0	48.42	4182.69	1
140	TCGA-50-5942	0	Stage IA	Alive	0	60.68	9158.76	1
141	TCGA-50-5944	0	Stage IA	Alive	0	57.49	11729.8	1
142	TCGA-50-6590	0	Stage IB	Dead	1	42.31	3072.83	0
143	TCGA-50-6591	0	Stage IV	Dead	1	3.91	3230.59	0
144	TCGA-50-6592	0	Stage IB	Dead	1	25.53	3265.88	0
145	TCGA-50-6593	0	Stage IIIA	Dead	1	11.04	2711.99	0
146	TCGA-50-6594	0	Stage IIIA	Dead	1	12.16	1476.06	0
147	TCGA-50-6595	0	Stage IIIA	Dead	1	6.21	2210.93	0
148	TCGA-50-6597	0	Stage IB	Dead	1	41.66	5180.96	1
149	TCGA-50-6673	0	Stage I	Dead	1	0.72	5165.45	1
150	TCGA-50-7109	1	Stage IA	Dead	1	10.12	1563.32	0
151	TCGA-50-8457	0	Stage IA	Alive	0	36.96	5847.76	1
152	TCGA-50-8459	1	Stage IIB	Alive	0	36.76	7391.53	1
153	TCGA-50-8460	1	Stage IA	Alive	0	27.23	4116.48	1
154	TCGA-53-7624	0	Stage IV	Dead	1	34.26	6555.56	1
155	TCGA-53-7626	0	Stage IIA	Dead	1	30.52	6301.11	1
156	TCGA-53-7813	0	Stage IIIB	Alive	0	13.93	1808.84	0
157	TCGA-53-A4EZ	1	Stage IIA	Alive	0	35.18	2151.67	0
158	TCGA-55-1592	1	Stage IA	Dead	1	23.03	3492.46	0
159	TCGA-55-1594	1	Stage IIIA	Alive	0	38.7	3441.82	0
160	TCGA-55-1595	0	Stage IA	Alive	0	48.59	3430.14	0
161	TCGA-55-1596	1	Stage IIB	Alive	0	67.84	2104.2	0
162	TCGA-55-5899	1	[Discrepancy]	Alive	0	30.55	1453.92	0
163	TCGA-55-6543	0	Stage IA	Alive	0	14.29	4623.19	1
164	TCGA-55-6642	1	Stage IB	Alive	0	80.45	4746.4	1
165	TCGA-55-6712	1	Stage IIA	Dead	1	5.62	5133.77	1
166	TCGA-55-6968	1	Stage IV	Dead	1	42.48	3111.62	0
167	TCGA-55-6969	1	Stage IB	Alive	0	40.7	2461.9	0
168	TCGA-55-6970	0	Stage IIIA	Dead	1	15.24	5171.54	1
169	TCGA-55-6971	0	Stage IB	Alive	0	45.99	4232.33	1
170	TCGA-55-6972	1	Stage IB	Dead	1	53.61	3236.3	0
171	TCGA-55-6975	1	Stage IIB	Dead	1	3.88	3065.38	0
172	TCGA-55-6978	1	Stage IIA	Dead	1	5.78	4043.86	1
173	TCGA-55-6979	0	Stage IIB	Dead	1	7.79	3323.33	0
174	TCGA-55-6980	1	Stage IA	Alive	0	69.28	3687.89	1
175	TCGA-55-6981	0	Stage IIIA	Dead	1	45.3	2081.58	0
176	TCGA-55-6982	0	Stage IIB	Dead	1	32.69	5406.78	1
177	TCGA-55-6983	1	Stage IIB	Alive	0	92.74	6470.92	1
178	TCGA-55-6984	0	Stage IIB	Dead	1	24.97	5605.12	1
179	TCGA-55-6985	0	Stage IB	Alive	0	40.51	4900	1
180	TCGA-55-6986	0	Stage IB	Alive	0	107.13	4593.75	1
181	TCGA-55-6987	1	Stage IA	Alive	0	70.2	4393.71	1
182	TCGA-55-7227	1	Stage IIIA	Dead	1	31.27	4773.32	1
183	TCGA-55-7281	0	Stage IA	Alive	0	28.65	3838.18	1
184	TCGA-55-7283	0	Stage IIIA	Alive	0	20.01	4078.2	1
185	TCGA-55-7284	1	Stage IIB	Dead	1	7.98	10559.5	1
186	TCGA-55-7570	1	Stage IA	Alive	0	27.07	3107.19	0
187	TCGA-55-7573	0	Stage IA	Alive	0	16	4845.48	1
188	TCGA-55-7574	0	Stage IB	Dead	1	32.69	9342.33	1
189	TCGA-55-7576	1	Stage IB	Alive	0	22.01	4326.88	1
190	TCGA-55-7724	0	Stage IB	Alive	0	23.16	6087.17	1
191	TCGA-55-7725	0	Stage IA	Alive	0	14.52	5456.93	1
192	TCGA-55-7726	0	Stage IA	Alive	0	21.42	3552.8	0
193	TCGA-55-7727	1	Stage IIIA	Alive	0	3.91	5640.37	1
194	TCGA-55-7728	0	Stage IB	Alive	0	23.13	4834.23	1
195	TCGA-55-7815	1	Stage IB	Alive	0	25.39	4444.89	1
196	TCGA-55-7816	0	Stage IV	Dead	1	15.37	5647.31	1
197	TCGA-55-7903	1	Stage IA	Alive	0	18.63	2903.84	0
198	TCGA-55-7907	1	Stage IIA	Dead	1	11.27	3752.15	1
199	TCGA-55-7910	0	Stage IIA	Alive	0	34.17	3424.07	0
200	TCGA-55-7911	0	Stage IA	Alive	0	17.64	8024.84	1
201	TCGA-55-7913	0	Stage IA	Dead	1	18.43	2567.19	0
202	TCGA-55-7914	0	Stage IIA	Dead	1	6.14	3612.19	0
203	TCGA-55-7994	1	Stage IIB	Alive	0	19.81	7349.5	1
204	TCGA-55-7995	0	Stage IA	Alive	0	29.2	4540.92	1
205	TCGA-55-8085	1	Stage IA	Alive	0	29.7	3797.49	1
206	TCGA-55-8087	0	Stage IB	Alive	0	15.18	5253.05	1
207	TCGA-55-8089	1	Stage IA	Dead	1	23.06	4890.12	1
208	TCGA-55-8090	1	Stage IA	Dead	1	19.65	3348.71	0
209	TCGA-55-8091	1	Stage IB	Alive	0	19.71	4458.03	1
210	TCGA-55-8092	1	Stage IIB	Dead	1	5.06	3390.29	0
211	TCGA-55-8094	1	Stage IV	Alive	0	17.77	1802.41	0
212	TCGA-55-8096	0	Stage IB	Dead	1	23.62	3537	0
213	TCGA-55-8097	0	Stage IA	Alive	0	15.64	10257.1	1
214	TCGA-55-8203	0	Stage IA	Alive	0	17.97	2493.58	0
215	TCGA-55-8204	0	Stage IB	Alive	0	16.92	2993.56	0
216	TCGA-55-8205	0	Stage IIA	Alive	0	19.68	3069.68	0
217	TCGA-55-8206	1	Stage IA	Alive	0	29.17	8386.3	1
218	TCGA-55-8207	1	Stage IB	Alive	0	32.1	7599.71	1
219	TCGA-55-8208	0	Stage IA	Alive	0	22.14	3623.52	1
220	TCGA-55-8299	0	Stage IA	Dead	1	15.41	5111.03	1
221	TCGA-55-8301	1	Stage IB	Alive	0	17.54	3181.94	0
222	TCGA-55-8302	1	Stage IB	Alive	0	15.7	3044.16	0
223	TCGA-55-8505	1	Stage IIIA	Alive	0	14.45	4542.13	1
224	TCGA-55-8506	0	Stage IIB	Alive	0	0.36	2694.26	0
225	TCGA-55-8507	1	Stage IA	Alive	0	13.73	3115.26	0
226	TCGA-55-8508	0	Stage IIA	Alive	0	20.27	2496.02	0
227	TCGA-55-8510	0	Stage IB	Alive	0	17.71	3298.65	0
228	TCGA-55-8511	0	Stage IB	Alive	0	18.13	3010.18	0
229	TCGA-55-8512	1	Stage IV	Dead	1	19.94	5671.3	1
230	TCGA-55-8513	0	Stage IIB	Alive	0	25.99	11037.8	1
231	TCGA-55-8514	0	Stage IB	Alive	0	17.08	3660.65	1
232	TCGA-55-8614	1	Stage IB	Alive	0	17.61	2877.26	0
233	TCGA-55-8615	1	Stage IIIA	Alive	0	14.65	2639.04	0
234	TCGA-55-8616	0	Stage IB	Alive	0	1.58	3719.54	1
235	TCGA-55-8619	0	Stage IIB	Alive	0	13.67	7029.12	1
236	TCGA-55-8620	1	Stage IV	Dead	1	12.32	1712.75	0
237	TCGA-55-8621	0	Stage IA	Alive	0	16.92	6142.23	1
238	TCGA-55-A48X	0	Stage IIA	Alive	0	22.63	4736.56	1
239	TCGA-55-A48Y	1	Stage IIA	Alive	0	20.7	4189.08	1
240	TCGA-55-A48Z	0	Stage IIIB	Alive	0	21.39	2347.43	0
241	TCGA-55-A490	1	Stage IIA	Dead	1	3.25	3709.29	1
242	TCGA-55-A491	0	Stage IA	Alive	0	20.57	2245.63	0
243	TCGA-55-A492	0	Stage IA	Alive	0	19.58	3061.06	0
244	TCGA-55-A493	0	Stage IB	Alive	0	0.92	2671.05	0
245	TCGA-55-A494	0	Stage IB	Alive	0	15.8	1877.59	0
246	TCGA-55-A4DF	1	Stage IA	Dead	1	20.17	2588.53	0
247	TCGA-55-A4DG	1	Stage IA	Alive	0	19.97	4642.93	1
248	TCGA-55-A57B	0	Stage IA	Alive	0	17.94	5858.6	1
249	TCGA-62-8394	0	Stage IIIB	Dead	1	4.57	1971.93	0
250	TCGA-62-8395	0	Stage IIB	Alive	0	39.95	6854.69	1
251	TCGA-62-8397	0	Stage IIB	Alive	0	42.35	20210.2	1
252	TCGA-62-8398	1	Stage IIIA	Dead	1	14.59	4597.75	1
253	TCGA-62-8399	1	Stage IIIA	Alive	0	88.57	3437.97	0
254	TCGA-62-8402	0	Stage IIIA	Dead	1	49.21	3388.1	0
255	TCGA-62-A46O	0	Stage IB	Dead	1	47.77	2975.47	0
256	TCGA-62-A46P	1	Stage IB	Dead	1	19.51	1800	0
257	TCGA-62-A46R	0	Stage IB	Dead	1	56.67	3676.09	1
258	TCGA-62-A46S	1	Stage IB	Dead	1	54.3	4961.15	1
259	TCGA-62-A46U	0	Stage IIB	Alive	0	67.9	6882.04	1
260	TCGA-62-A46V	0	Stage IB	Alive	0	72.24	6718.61	1
261	TCGA-62-A46Y	0	Stage IIIA	Dead	1	13.6	2884.71	0
262	TCGA-62-A470	1	Stage IB	Dead	1	39.22	3033.25	0
263	TCGA-62-A471	1	Stage IIB	Alive	0	40.93	2296.16	0
264	TCGA-62-A472	1	Stage IIB	Alive	0	29.89	2608.11	0
265	TCGA-64-1676	1	Stage IA	Alive	0	56.77	541.127	0
266	TCGA-64-1677	0	Stage IIIA	Dead	1	20.63	761.488	0
267	TCGA-64-1678	0	[Discrepancy]	Alive	0	39.06	415.828	0
268	TCGA-64-1679	0	Stage IIIA	Alive	0	81.73	3895.24	1
269	TCGA-64-1680	1	Stage IV	Alive	0	36.99	4982.81	1
270	TCGA-64-1681	0	Stage IA	Dead	1	38.34	4636.13	1
271	TCGA-64-5774	1	Stage IB	Alive	0	87.91	1555.92	0
272	TCGA-64-5775	1	Stage IIIA	Dead	1	2.04	3441.83	0
273	TCGA-64-5778	1	Stage IB	Alive	0	42.87	1322.27	0
274	TCGA-64-5779	1	Stage IIIA	Alive	0	28.38	3762.68	1
275	TCGA-64-5781	0	Stage IB	Alive	0	51.22	1675.88	0
276	TCGA-64-5815	1	Stage IIB	Alive	0	28.45	4433.62	1
277	TCGA-67-3770	0	Stage IA	Alive	0	20.04	2459.59	0
278	TCGA-67-3771	0	Stage IA	Alive	0	20.04	3179.8	0
279	TCGA-67-3772	0	Stage IB	Alive	0	18.82	2045.41	0
280	TCGA-67-3773	0	Stage IB	Alive	0	14.03	2447.07	0
281	TCGA-67-3774	0	Stage IB	Alive	0	12.65	4673.16	1
282	TCGA-67-4679	1	[Discrepancy]	Alive	0	14.72	12907.2	1
283	TCGA-67-6215	0	Stage IB	Alive	0	5.72	7852.56	1
284	TCGA-67-6216	0	Stage IA	Alive	0	4.63	4538.09	1
285	TCGA-67-6217	0	Stage IIA	Alive	0	13.86	5872.17	1
286	TCGA-69-7760	1	Stage IIB	Alive	0	6.64	2482.2	0
287	TCGA-69-7761	1	Stage IB	Alive	0	6.11	6996.22	1
288	TCGA-69-7763	1	Stage IA	Alive	0	22.67	6279.3	1
289	TCGA-69-7764	1	Stage IA	Alive	0	13.6	7006.63	1
290	TCGA-69-7765	1	[Discrepancy]	Alive	0	5.42	5395.76	1
291	TCGA-69-7973	0	Stage IB	Alive	0	7.56	3194.96	0
292	TCGA-69-7974	0	Stage IIIA	Alive	0	6.04	6368.52	1
293	TCGA-69-7978	1	Stage IIB	Alive	0	4.4	3649.29	1
294	TCGA-69-7979	0	Stage IB	Alive	0	13.4	3486.23	0
295	TCGA-69-7980	0	Stage I	Alive	0	13.5	4365.92	1
296	TCGA-69-8253	0	Stage IIA	Alive	0	13.99	4476.24	1
297	TCGA-69-8254	1	NA	Alive	0	13.44	8472.22	1
298	TCGA-69-8255	1	Stage IA	Alive	0	4.24	1995.56	0
299	TCGA-69-8453	1	Stage IIB	Alive	0	26.71	7597.47	1
300	TCGA-69-A59K	0	Stage IIB	Alive	0	19.42	2722.02	0
301	TCGA-71-6725	0	Stage IB	Alive	0	8.41	4391.45	1
302	TCGA-71-8520	0	Stage IB	Dead	1	6.9	2528.94	0
303	TCGA-73-4658	0	Stage IB	Dead	1	52.56	3593.21	0
304	TCGA-73-4659	1	Stage IIIA	Dead	1	23.36	3553.8	0
305	TCGA-73-4662	0	Stage IA	Alive	0	82.62	3857.24	1
306	TCGA-73-4666	0	Stage IV	Alive	0	26.28	2661.89	0
307	TCGA-73-4668	0	Stage IIB	Alive	0	15.34	3656.09	1
308	TCGA-73-4670	0	Stage IV	Alive	0	4.3	1870.99	0
309	TCGA-73-4675	1	Stage IIIA	Dead	1	30.29	2657.68	0
310	TCGA-73-4676	1	Stage IIA	Dead	1	9.23	2012.66	0
311	TCGA-73-4677	1	[Discrepancy]	Dead	1	1.25	7865.56	1
312	TCGA-73-7498	0	Stage IA	Alive	0	39.06	5229.76	1
313	TCGA-73-7499	0	Stage IB	Dead	1	50.3	983.706	0
314	TCGA-73-A9RS	1	Stage IIB	Dead	1	11.17	2074.82	0
315	TCGA-75-5122	1	Stage IB	Dead	1	NA	2950.71	0
316	TCGA-75-5125	1	Stage IIB	Dead	1	66.59	4554.12	1
317	TCGA-75-5126	0	Stage IIIA	Alive	0	NA	2527.07	0
318	TCGA-75-5146	1	Stage IB	Alive	0	77.79	1559.18	0
319	TCGA-75-5147	0	Stage IB	Alive	0	43.79	1658.21	0
320	TCGA-75-6203	0	Stage IIIA	Alive	0	NA	5556.4	1
321	TCGA-75-6205	0	Stage IB	Dead	1	NA	3930.51	1
322	TCGA-75-6206	1	Stage IB	Alive	0	85.09	6666.46	1
323	TCGA-75-6207	1	Stage IIIA	Dead	1	NA	3506.37	0
324	TCGA-75-6211	0	Stage IB	Dead	1	NA	2649.57	0
325	TCGA-75-6212	0	Stage IIB	Dead	1	49.8	5760.9	1
326	TCGA-75-6214	0	Stage IIIA	Dead	1	36.63	2890.29	0
327	TCGA-75-7025	1	Stage IB	Alive	0	108.57	3151.29	0
328	TCGA-75-7027	1	Stage IB	Alive	0	100.49	3901.85	1
329	TCGA-75-7030	1	Stage IIB	Alive	0	NA	9384.38	1
330	TCGA-75-7031	0	Stage IB	Alive	0	NA	3968.82	1
331	TCGA-78-7143	0	Stage IB	Dead	1	162.98	3143.95	0
332	TCGA-78-7145	0	Stage IV	Dead	1	27.14	2908.43	0
333	TCGA-78-7146	0	Stage IIIA	Dead	1	5.68	2900	0
334	TCGA-78-7147	0	Stage IIB	Dead	1	19.25	2955.1	0
335	TCGA-78-7148	1	Stage IIB	Dead	1	20.57	4859.35	1
336	TCGA-78-7149	1	Stage IIIB	Alive	0	129.43	5155.22	1
337	TCGA-78-7150	1	Stage IIB	Dead	1	21.88	2757.32	0
338	TCGA-78-7152	1	Stage IB	Dead	1	39.91	6110.49	1
339	TCGA-78-7153	0	Stage IB	Alive	0	119.42	3516.74	0
340	TCGA-78-7154	1	Stage IIIA	Dead	1	19.48	5423.43	1
341	TCGA-78-7155	1	Stage IB	Dead	1	38.47	3141.2	0
342	TCGA-78-7156	1	Stage IV	Dead	1	32.06	10942.2	1
343	TCGA-78-7158	0	Stage IIIB	Dead	1	5.88	4099.59	1
344	TCGA-78-7159	0	Stage IA	Alive	0	64.85	2036.36	0
345	TCGA-78-7160	1	Stage IV	Dead	1	22.9	4774.76	1
346	TCGA-78-7161	0	Stage IIB	Dead	1	9.56	2827.72	0
347	TCGA-78-7162	1	Stage IA	Dead	1	104.11	9400.66	1
348	TCGA-78-7163	1	Stage IB	Alive	0	238.11	1988.87	0
349	TCGA-78-7166	1	Stage IIB	Dead	1	8.48	1721.36	0
350	TCGA-78-7167	1	Stage IV	Dead	1	88.07	4399.41	1
351	TCGA-78-7220	0	Stage IIIA	Dead	1	26.51	4567.75	1
352	TCGA-78-7535	1	Stage IB	Dead	1	31.18	3870.13	1
353	TCGA-78-7536	1	Stage IIIA	Dead	1	8.02	2231.49	0
354	TCGA-78-7537	1	Stage IB	Dead	1	53.29	4555.28	1
355	TCGA-78-7539	0	Stage IIA	Alive	0	25.99	3731.96	1
356	TCGA-78-7540	0	Stage IB	Dead	1	39.32	16271.1	1
357	TCGA-78-7542	1	Stage IB	Dead	1	10.55	2109.18	0
358	TCGA-78-7633	1	Stage IB	Dead	1	50.2	10755.7	1
359	TCGA-78-8640	1	Stage IIA	Alive	0	232	2827.13	0
360	TCGA-78-8648	0	Stage IIB	Dead	1	39.72	7375.1	1
361	TCGA-78-8655	0	Stage IA	Alive	0	77.53	3371.12	0
362	TCGA-78-8660	1	Stage IIB	Dead	1	10.55	4007.96	1
363	TCGA-78-8662	0	Stage IB	Dead	1	110.41	2424.22	0
364	TCGA-80-5607	0	Stage IIB	Alive	0	NA	13171.7	1
365	TCGA-80-5608	0	Stage IA	Alive	0	93.04	5011.45	1
366	TCGA-80-5611	1	Stage IB	Alive	0	85.25	1981.61	0
367	TCGA-83-5908	0	Stage IA	Alive	0	27.07	3564.03	0
368	TCGA-86-6562	1	Stage IIA	Dead	1	12.35	3148.33	0
369	TCGA-86-6851	0	Stage IIA	Alive	0	5.88	5803.76	1
370	TCGA-86-7701	1	Stage IV	Alive	0	31.11	3105.37	0
371	TCGA-86-7711	1	Stage IIA	Dead	1	34.36	2771.92	0
372	TCGA-86-7713	1	Stage IIA	Alive	0	38.01	2854.57	0
373	TCGA-86-7714	0	Stage IIIA	Dead	1	20.53	11917.3	1
374	TCGA-86-7953	0	Stage IA	Alive	0	32.75	3732.33	1
375	TCGA-86-7954	0	Stage IB	Alive	0	19.88	2729.49	0
376	TCGA-86-7955	1	Stage IB	Alive	0	35.22	2265.83	0
377	TCGA-86-8054	1	Stage IIB	Alive	0	37.71	2335.86	0
378	TCGA-86-8055	1	Stage IIA	Dead	1	4.07	5431.63	1
379	TCGA-86-8056	0	Stage IIIA	Alive	0	4.57	5663.61	1
380	TCGA-86-8073	1	Stage IB	Alive	0	24.31	5705.1	1
381	TCGA-86-8074	0	Stage IIA	Alive	0	0.79	3834.52	1
382	TCGA-86-8075	0	Stage IB	Dead	1	22.8	4139.69	1
383	TCGA-86-8076	1	Stage IA	Alive	0	32.62	5535.76	1
384	TCGA-86-8278	0	Stage IIB	Alive	0	31.01	6135.48	1
385	TCGA-86-8279	1	Stage IIA	Alive	0	31.18	2325.04	0
386	TCGA-86-8280	0	Stage IIA	Alive	0	23.03	5949.84	1
387	TCGA-86-8281	1	Stage IA	Alive	0	0	5935.59	1
388	TCGA-86-8358	1	Stage IB	Alive	0	21.45	2103.4	0
389	TCGA-86-8359	1	Stage IIIA	Dead	1	14.59	2834.75	0
390	TCGA-86-8585	1	Stage IB	Alive	0	11.6	2257.46	0
391	TCGA-86-8668	0	Stage IA	Alive	0	13.9	7828.87	1
392	TCGA-86-8669	1	Stage IA	Alive	0	30.81	4596.09	1
393	TCGA-86-8671	0	Stage IIB	Alive	0	27.56	9136.8	1
394	TCGA-86-8672	1	Stage IIB	Dead	1	0.62	2101.87	0
395	TCGA-86-8673	1	Stage IB	Alive	0	28.32	3040.47	0
396	TCGA-86-8674	1	Stage IIA	Alive	0	26.48	2125.91	0
397	TCGA-86-A456	0	Stage IA	Alive	0	29.43	3989.95	1
398	TCGA-86-A4D0	1	Stage IIA	Dead	1	3.81	1657.98	0
399	TCGA-86-A4JF	1	Stage IIB	Dead	1	24.21	2864.03	0
400	TCGA-86-A4P7	0	Stage IB	Alive	0	13.63	5564.99	1
401	TCGA-86-A4P8	0	Stage IIIA	Alive	0	26.45	7036.92	1
402	TCGA-91-6828	1	Stage IA	Alive	0	10.61	4555.56	1
403	TCGA-91-6829	1	Stage IB	Dead	1	41.33	5184.82	1
404	TCGA-91-6830	0	Stage IIA	Alive	0	1.97	3664.37	1
405	TCGA-91-6831	1	Stage IB	Alive	0	10.18	3467.49	0
406	TCGA-91-6835	0	Stage IA	Alive	0	2.6	5972.01	1
407	TCGA-91-6836	0	Stage IB	Alive	0	13.7	2149.1	0
408	TCGA-91-6840	0	Stage IA	Alive	0	12.22	2292.99	0
409	TCGA-91-6847	0	Stage IB	Alive	0	27.66	2054.15	0
410	TCGA-91-6848	1	Stage IIIA	Alive	0	7.36	4268.6	1
411	TCGA-91-6849	0	Stage IIIA	Alive	0	1.15	8648.5	1
412	TCGA-91-7771	1	Stage IIB	Alive	0	16.16	8624.57	1
413	TCGA-91-8496	0	Stage IB	Alive	0	16.59	1657.23	0
414	TCGA-91-8497	0	Stage IA	Dead	1	14.26	7353.96	1
415	TCGA-91-8499	0	Stage IA	Alive	0	1.18	1104.71	0
416	TCGA-91-A4BC	1	Stage IIA	Alive	0	1.45	3426.24	0
417	TCGA-91-A4BD	1	Stage IIA	Alive	0	19.81	5003.2	1
418	TCGA-93-7347	0	Stage IA	Alive	0	22.44	5930.85	1
419	TCGA-93-7348	0	Stage IA	Alive	0	17.44	3242.15	0
420	TCGA-93-8067	1	Stage IB	Alive	0	6.11	3281.64	0
421	TCGA-93-A4JN	1	Stage IV	Alive	0	23.59	5181.63	1
422	TCGA-93-A4JO	1	Stage IA	Dead	1	1.08	3837.34	1
423	TCGA-93-A4JP	1	Stage IV	Alive	0	18.99	4935.71	1
424	TCGA-93-A4JQ	1	Stage IA	Alive	0	17.28	3880.12	1
425	TCGA-95-7039	0	Stage IIB	Alive	0	41.79	3182.14	0
426	TCGA-95-7043	0	Stage IA	Dead	1	16.52	4154.42	1
427	TCGA-95-7562	1	Stage IIA	Dead	1	2.86	1932.23	0
428	TCGA-95-7567	1	Stage IIB	Alive	0	18.66	2781.15	0
429	TCGA-95-7944	1	Stage IA	Alive	0	12.39	3376.65	0
430	TCGA-95-7947	1	Stage IA	Alive	0	15.67	4612.02	1
431	TCGA-95-7948	0	Stage IB	Alive	0	15.64	3313.49	0
432	TCGA-95-8039	1	Stage IA	Alive	0	27.27	4718.3	1
433	TCGA-95-8494	1	Stage IIA	Alive	0	2.76	1736.14	0
434	TCGA-95-A4VK	0	Stage IIIA	Alive	0	21.39	11449.5	1
435	TCGA-95-A4VN	0	Stage IIA	Alive	0	18.17	2946.27	0
436	TCGA-95-A4VP	0	Stage IIIA	Alive	0	19.88	3387.76	0
437	TCGA-97-7546	0	Stage IA	Alive	0	42.21	7670.67	1
438	TCGA-97-7547	0	Stage IB	Alive	0	64.55	4561.11	1
439	TCGA-97-7552	1	Stage IB	Alive	0	63.47	8358.52	1
440	TCGA-97-7553	0	Stage IA	Alive	0	61.43	8593.13	1
441	TCGA-97-7554	0	Stage IIIA	Alive	0	25.46	3296.15	0
442	TCGA-97-7937	1	Stage IB	Alive	0	18.53	2458.02	0
443	TCGA-97-7938	0	Stage IA	Dead	1	0.59	13995.8	1
444	TCGA-97-7941	0	Stage IA	Alive	0	15.9	7070.87	1
445	TCGA-97-8171	1	Stage IV	Alive	0	18.66	2961.66	0
446	TCGA-97-8172	0	Stage IB	Alive	0	17.9	4453.03	1
447	TCGA-97-8174	1	Stage IIA	Dead	1	5.39	28412.8	1
448	TCGA-97-8175	0	Stage IB	Alive	0	18.1	2314.09	0
449	TCGA-97-8176	1	Stage IIIA	Dead	1	15.37	3386.35	0
450	TCGA-97-8177	0	Stage IB	Alive	0	16.39	3486.26	0
451	TCGA-97-8179	1	Stage IA	Alive	0	14.29	4525.42	1
452	TCGA-97-8547	0	Stage IIIA	Alive	0	21.58	4295.12	1
453	TCGA-97-8552	0	Stage I	Alive	0	20.57	5133.54	1
454	TCGA-97-A4LX	1	Stage IB	Alive	0	20.17	4332.68	1
455	TCGA-97-A4M0	0	Stage IB	Alive	0	21.42	8218.98	1
456	TCGA-97-A4M1	0	Stage IA	Alive	0	19.74	4455.7	1
457	TCGA-97-A4M2	1	Stage IA	Alive	0	20.5	6029.59	1
458	TCGA-97-A4M3	0	Stage IA	Alive	0	17.74	4201.32	1
459	TCGA-97-A4M5	1	Stage IA	Alive	0	20.83	5612.65	1
460	TCGA-97-A4M6	0	Stage IA	Alive	0	18.66	3988.12	1
461	TCGA-97-A4M7	1	Stage IA	Alive	0	20.66	4382.47	1
462	TCGA-99-7458	0	Stage IIIA	Alive	0	24.54	4460.15	1
463	TCGA-99-8025	0	Stage IIIA	Alive	0	34.82	2795.07	0
464	TCGA-99-8028	0	Stage IA	Alive	0	36.73	3068.89	0
465	TCGA-99-8032	1	Stage IA	Alive	0	1.45	2929.5	0
466	TCGA-99-8033	0	Stage IV	Dead	1	21.55	3485.55	0
467	TCGA-99-AA5R	0	Stage IA	Alive	0	21.62	5695.98	1
468	TCGA-J2-8192	0	Stage IIA	Alive	0	24.28	4715.91	1
469	TCGA-J2-8194	0	Stage IIB	Alive	0	23.78	6584.82	1
470	TCGA-J2-A4AD	0	Stage IA	Dead	1	18.07	1831.91	0
471	TCGA-J2-A4AE	0	Stage IA	Alive	0	35.45	8586.29	1
472	TCGA-J2-A4AG	0	Stage IA	Alive	0	32.46	4767.13	1
473	TCGA-L4-A4E5	0	Stage I	Alive	0	18.99	2734.93	0
474	TCGA-L4-A4E6	1	Stage IA	Alive	0	14.29	8479.7	1
475	TCGA-L9-A443	0	Stage IA	Dead	1	6.34	2822.41	0
476	TCGA-L9-A444	0	Stage IA	Alive	0	10.09	3205.01	0
477	TCGA-L9-A50W	1	Stage IIA	Dead	1	14.52	3613.02	1
478	TCGA-L9-A5IP	0	Stage IV	Dead	1	1.91	4466.26	1
479	TCGA-L9-A743	1	Stage IIA	Alive	0	21.81	5805	1
480	TCGA-L9-A7SV	1	Stage IIA	Alive	0	18.56	3702.38	1
481	TCGA-L9-A8F4	0	Stage IB	Alive	0	15.64	2720.79	0
482	TCGA-MN-A4N1	1	Stage IIA	Alive	0	27.17	1825.7	0
483	TCGA-MN-A4N4	1	Stage IA	Alive	0	38.6	2250.98	0
484	TCGA-MN-A4N5	1	Stage IA	Alive	0	2.76	3320.47	0
485	TCGA-MP-A4SV	1	Stage IB	Dead	1	86.07	3537.84	0
486	TCGA-MP-A4SW	1	Stage IIB	Dead	1	58.41	4119.76	1
487	TCGA-MP-A4SY	1	Stage IIB	Dead	1	49.31	3065.13	0
488	TCGA-MP-A4T4	0	Stage IIB	Dead	1	85.97	3047.85	0
489	TCGA-MP-A4T6	0	Stage IIIA	Dead	1	58.8	4406.95	1
490	TCGA-MP-A4T7	0	Stage IV	Dead	1	5.49	4603.47	1
491	TCGA-MP-A4T8	1	Stage IIIA	Dead	1	5.29	2030.03	0
492	TCGA-MP-A4T9	0	Stage IIIA	Dead	1	41.56	5123.85	1
493	TCGA-MP-A4TA	0	Stage IA	Dead	1	31.21	2338.45	0
494	TCGA-MP-A4TC	1	Stage IIIA	Dead	1	2.43	2519.56	0
495	TCGA-MP-A4TD	1	Stage IIIA	Dead	1	10.09	2830.95	0
496	TCGA-MP-A4TE	1	Stage IIA	Dead	1	29.43	1462.11	0
497	TCGA-MP-A4TF	0	Stage IIA	Dead	1	11.04	3122.35	0
498	TCGA-MP-A4TH	0	Stage IA	Alive	0	24.34	5799.82	1
499	TCGA-MP-A4TI	1	Stage IIA	Dead	1	14.09	3536.61	0
500	TCGA-MP-A4TJ	0	Stage IA	Dead	1	11.14	4711.79	1
501	TCGA-MP-A4TK	0	Stage IIB	Dead	1	19.12	3872.21	1
502	TCGA-MP-A5C7	0	Stage IB	Alive	0	73.85	3127.71	0
503	TCGA-NJ-A4YF	0	Stage IA	Alive	0	70.99	4163.43	1
504	TCGA-NJ-A4YG	1	Stage IB	Alive	0	74.28	3000	0
505	TCGA-NJ-A4YI	0	Stage IIIA	Dead	1	0.13	4379.32	1
506	TCGA-NJ-A4YP	1	Stage IB	Alive	0	1.64	5290.9	1
507	TCGA-NJ-A4YQ	0	Stage IA	Alive	0	47.04	3827.37	1
508	TCGA-NJ-A55A	0	Stage IB	Alive	0	0.49	4432.21	1
509	TCGA-NJ-A55O	0	Stage IIA	Alive	0	0.43	8915.99	1
510	TCGA-NJ-A55R	1	Stage IA	Alive	0	19.81	4048.54	1
511	TCGA-NJ-A7XG	1	Stage IIIA	Alive	0	20.27	3896.97	1
512	TCGA-O1-A52J	0	Stage IA	Dead	1	59.07	8863.16	1
513	TCGA-S2-AA1A	0	Stage IA	Alive	0	16.85	4893	1

## Sheet: Fig 4H
Sample number	Sample name	Target	Cт	Cт Mean		Sample name	Target	Cт	Cт Mean	∆CT	2-∆∆Ct	2^(-∆∆Ct) mean	SEM
1	DFC1032	ACTB	16.3893	16.334		DFC1032	AKAP13	22.3286	22.2796	5.99462	0.0156833	0.016252	0.00054505
2	DFC1032	ACTB	16.3385			DFC1032	AKAP13	22.2875		5.95346	0.0161373
3	DFC1032	ACTB	16.2804			DFC1032	AKAP13	22.1446		5.81057	0.0178174
4	DFC1032	ACTB	16.3278			DFC1032	AKAP13	22.3577		6.02374	0.0153699
5	H2126	ACTB	17.1336	17.1117		H2126	AKAP13	23.9331	23.9318	6.82139	0.00884211	0.00885234	0.000104902
6	H2126	ACTB	17.0848			H2126	AKAP13	23.9082		6.79645	0.00899629
7	H2126	ACTB	17.113			H2126	AKAP13	23.9057		6.794	0.00901163
8	H2126	ACTB	17.1155			H2126	AKAP13	23.98		6.86829	0.00855933
9	H2887	ACTB	22.9032	22.7183		H2887	AKAP13	26.4839	26.3893	3.76554	0.0735291	0.0785691	0.00173116
10	H2887	ACTB	22.6558			H2887	AKAP13	26.3511		3.63279	0.0806158
11	H2887	ACTB	22.6962			H2887	AKAP13	26.3787		3.6603	0.0790931
12	H2887	ACTB	22.6182			H2887	AKAP13	26.3436		3.62525	0.0810384
13	A549	ACTB	18.4091	18.2884		A549	AKAP13	23.7558	23.7069	5.46742	0.0226017	0.0234085	0.0006556
14	A549	ACTB	18.2516			A549	AKAP13	23.7691		5.48064	0.0223956
15	A549	ACTB	18.2725			A549	AKAP13	23.5946		5.30622	0.0252737
16	A549	ACTB	18.2205			A549	AKAP13	23.708		5.41962	0.0233631
One-way ANOVA multiple comparison
Number of families	1
Number of comparisons per family	6
Alpha	0.05
Tukey's multiple comparisons test	Mean Diff.	95.00% CI of diff.	Below threshold?	Summary	Adjusted P Value
DFC1032 vs. H2126	0.0074	0.003343 to 0.01146	Yes	***	0.0008	A-B
DFC1032 vs. H2887	-0.06232	-0.06637 to -0.05826	Yes	****	<0.0001	A-C
DFC1032 vs. A549	-0.007157	-0.01121 to -0.003099	Yes	**	0.001	A-D
H2126 vs. H2887	-0.06972	-0.07377 to -0.06566	Yes	****	<0.0001	B-C
H2126 vs. A549	-0.01456	-0.01861 to -0.01050	Yes	****	<0.0001	B-D
H2887 vs. A549	0.05516	0.05110 to 0.05922	Yes	****	<0.0001	C-D
Test details	Mean 1	Mean 2	Mean Diff.	SE of diff.	n1	n2	q	DF
DFC1032 vs. H2126	0.01625	0.008852	0.0074	0.001367	4	4	7.658	12
DFC1032 vs. H2887	0.01625	0.07857	-0.06232	0.001367	4	4	64.49	12
DFC1032 vs. A549	0.01625	0.02341	-0.007157	0.001367	4	4	7.406	12
H2126 vs. H2887	0.008852	0.07857	-0.06972	0.001367	4	4	72.15	12
H2126 vs. A549	0.008852	0.02341	-0.01456	0.001367	4	4	15.06	12
H2887 vs. A549	0.07857	0.02341	0.05516	0.001367	4	4	57.09	12

## Sheet: Fig 4K
		shGFP								shAKAP13
	Day	mouse 1	mouse 2	mouse 3	mouse 4	mouse 5	mouse 6	mouse 7	Average	mouse 1	mouse 2	mouse 3	mouse 4	mouse 5	mouse 6	mouse 7	Average
	12	6.42908	1.38095	17.0277	26.4229	7.95765	8.56904	5.63577	10.489	15.4409	4.79717	26.4969	4.63049	15.7926	6.35043	13.6418	12.45
	15	94.7535	43.6818	66.2649	81.4169	54.4716	60.2742	39.3653	62.8897	123.985	114.219	166.93	38.4044	110.074	108.239	62.4458	103.471
	20	285.264	152.522	155.496	281.467	157.229	171.022	225.492	204.07	361.347	282.661	276.418	199.92	210.121	164.354	303.709	256.933
	26	419.27	346.014	338.514	323.206	239.421	573.563	320.775	365.823	253.271	535.172	689.392	644.727	540.539	481.221	582.324	532.378
	29	487.662	472.378	271.825	470.276	606.54	477.332	356.589	448.943	884.217	758.968	912.104	334.054	626.925	739.773	765.649	717.384
	33	635.513	616.427	441.695	530.374	577.309	1074.26	608.917	640.643	1418.71	1144.7	1354.77	530.894	884.759	1086.73	1224.85	1092.2
	Day 12 shGFP vs shAKAP13	0.662281	not significant
	Day 15 shGFP vs shAKAP13	0.0391851	<0.05
	Day 20 shGFP vs shAKAP13	0.149506	not significant
	Day 26 shGFP vs shAKAP13	0.0282318	<0.05
	Day 29 shGFP vs shAKAP13	0.00747375	<0.05
	Day 33 shGFP vs shAKAP13	0.00666562	<0.05

## Sheet: Sup Fig 3B
	WT (HA)	AKAP13 KO (HA)	WT (HA Raptor S791D)	AKAP13 KO (HA Raptor S791D)
	0.988651	1.59395	0.96343	1.51324
	0.822194	1.34678	1.31652	1.56873
	1.08953	1.78562	1.21059	1.55864
	1.09962	1.64943	0.988651	1.53846
Average	1	1.59395	1.1198	1.54477
STD	0.128691	0.183401	0.171846	0.0244957
SEM	0.0643457	0.0917007	0.0859232	0.0122478
WT (HA) vs AKAP13 KO (HA)	0.00182639	<0.01
WT (HA) vs WT (HA Raptor S791D)	0.307112	not significant
WT (HA) vs AKAP13 KO (HA Raptor S791D)	0.000163907	<0.001
AKAP13 KO (HA) vs AKAP13 (HA Raptor S791D)	0.614104	not significnat
WT (HA Raptor S791D) vs AKAP13 KO (HA Raptor S791D)	0.00272072	<0.01

[truncated: 11 more sheets: Sup Fig 3C, Sup Fig 3E, Sup Fig 3F, Sup Fig 3G, Sup Fig 3H, Sup Fig 3I, Sup Fig 3J, Sup Fig 3K, Sup Fig 3L, Sup Fig 4A, Sup Fig 4B]
